# Supplementary material for: A Greater Adherence to the Mediterranean Diet Supplemented with Extra Virgin Olive Oil and Nuts During Pregnancy Is Associated with Improved Offspring Health at Six Years of Age
Source: Nutrients. 2025 May 19;17(10):1719. doi: 10.3390/nu17101719 (PMC12113803; doi:10.3390/nu17101719)
Supplement: Supplementary file 1 [file nutrients-17-01719-s001.zip]

Archive with 4 entries (4 files):
- Supplementary Table S3.pdf
- Supplementary Table S4.pdf
- Supplementary Table S1 Characteristics of mothers gestation.pdf
- Supplementary Table S2 Children.pdf
